# Supplementary material for: The abundance and persistence of Caprinae populations
Source: Sci Rep. 2022 Aug 15;12:13807. doi: 10.1038/s41598-022-17963-w (PMC9378773; doi:10.1038/s41598-022-17963-w)
Supplement: Supplementary file 1 — Supplementary Information 1. [file 41598_2022_17963_MOESM1_ESM.txt]

#----------------------------------------------------------------
# Supplemental Data #1
# Harris G.M., Butler, M.J., Stewart, D.R, and J. Cain III. 2020. The abundance and persistence of Caprinae populations. Scientific Reports.

#R Code for estimating a populations minimum threshold for persistence.  Code will predict future abundance, growth rate (lambda), and population trend. 

# Objects that can be specified by the user:
# alpha = confidence level.
# iter = number iterations in the simulation.
# years = number of years to simulate.
# Stage = number of age classes in the population matrix.
# Start = starting population size.
# Transplant = a vector of number of individuals to add or subtract from the population for each year.
# Transplant.prob = the stage distribution of individuals transplanted into the population.
# vr.cor = assumed correlation among the vital rates.
# surv1 = first stage survival (Stage 1 is 0.5 to 1.5 years old).
# surv1.release = first stage survival (Stage 1 is 0.5 to 1.5 years old) of released individuals. This information is not used in this analyses, as the first stage individuals are not transplanted.
# surv1.var = variation of surv1.
# surv1.release.var = variation of surv1.release.
# surv2 = second+ stage survival (Stage Adult, 1.5 to 12.5  years old).
# surv2.release = second+ stage survival (Stage Adult, 1.5 to 12.5  years old) of released individuals.
# surv2.var = variation of surv2.
# surv2.release.var = variation of surv2.release.
# hansen = proprotional reduction in prime-age survival for older age classes. From "Hansen, C.G. Bighorn sheep populations of the Desert Game Range.  J. Wildlife. Manag.  693-706 (1967)."
# R = Recruitment (from lamb:ewe ratios).
# Rvar = variation of recruitment.
# c = sex-ratio at recruitment.
# cvar = variation of sex-ratio.


#----------------------------------------------------------------
# Load Packages
library(abind)
library(popbio)

# This code includes a function to run the models with input parameters pulled from a .csv file. 

# Set working directory to file location on your computer where the .csv code resides.  Example location below.
setwd("C:/Caprinae/Simulations")

# Set alpha level.
alpha=0.1

# Number of simulation iterations within each year of the simulation
iter=10000

# Number of total years to simulate
years=30

# Number of stages in age-structure, where the oldest stage has different survival that the other stages and the first stage has different survival that the other stages. Based on Hansen (1967), whereby Caprinae survival starts declining in the 11th year.
Stage=11

# Number of females translocated per year. Positive number is augmentation. Negative number is removal. Transplant length must match number of years.
Transplant = c(rep(0,years))
#Transplant= c(-10,-10,-10,rep(0,years-3))  # Alternative code, whereby 10 removal events occur in each year for the first 3 years.

# Correlation among the vital rates. Calculated from Rubin, E.S., Boyce, W.M. and Caswell-Chen, E.P. Modeling demographic processes in an endangered population of bighorn sheep. J. Wildlife Manag. 796-810 (2002).
vr.cor=0.40

################################
###FUNCTION INPUT DATA HERE###
################################

# import data

indata = read.csv("CaprinaeInputExample.csv")  # Build this .csv file that includes:
# Starting Abundance
# Adult Female Survival (surv2)
# Survival of adult females when released (surv2.release)
# Variance of adult female survvial  (surv2.var)
# Variance of adult female survival when released (surv2.release.var)
# Recruitment (R)
# Variance in recruitment (Rvar)

#see example .csv file = CaprinaeInputExample.csv.  This file will run 2 simulations, one with 50 adult females and another with 100 adult females, with different values of survival, recruitment and associated variances.  This file can include as many rows as the user desires.

dim(indata)
head(indata)

butlerDBS <- function(x,output) {
  try(if(length(Transplant)!=years) stop("You don't have enough years in the transplant numbers: line 50")) # will kill function if transplant length doesn't align with the number of years.
  
# Number of females in starting population.  Assumes last stages is >= x-years.
  Start=x[1]  # Starting abundance pulled from .csv input

# Second+ stage survival (Stage Adult,  = surv2.

surv2=x[2] # Adult female survival (1.5 to 12.5  years old).  Input value pulled from .CSV file
surv2.release= x[3] # Adult female survival at release (if used; 1.5 to 12.5  years old).  Input value pulled from .CSV file
surv2.var= x[4]  # Variance in adult female survival (1.5 to 12.5  years old).  Input value pulled from .CSV file
surv2.release.var= x[5]  # Release variance in adult female survival (1.5 to 12.5  years old).  Input value pulled from .CSV file
# Beta distribution parameters.
alpha.s2=((surv2^2)*(1-surv2)/surv2.var)-surv2
beta.s2=((surv2*((1-surv2)^2))/surv2.var)-(1-surv2)
alpha.s2r=((surv2.release^2)*(1-surv2.release)/surv2.release.var)-surv2.release
beta.s2r=((surv2.release*((1-surv2.release)^2))/surv2.release.var)-(1-surv2.release)

# First stage survival (Stage 1 is 0.5 to 1.5 years old) = surv1.
# 10% Lower than adults.
surv1= x[2]-(x[2]*.1)
surv1.release=x[3]-(x[3]*.1) 
# Survival rate variance.
surv1.var=x[4] # same as adult; pulled from .csv file
surv1.release.var=x[5] #same as adult; pulled from .csv file
# Beta distribution parameters.
alpha.s1=((surv1^2)*(1-surv1)/surv1.var)-surv1
beta.s1=((surv1*((1-surv1)^2))/surv1.var)-(1-surv1)
alpha.s1r=((surv1.release^2)*(1-surv1.release)/surv1.release.var)-surv1.release
beta.s1r=((surv1.release*((1-surv1.release)^2))/surv1.release.var)-(1-surv1.release)

# Proprotional reduction in prime-age survival for older age classes.
hansen=0.43

survO=surv2*hansen 
survO.release=surv2.release*hansen
# Survival rate variance.
survO.var=surv2.var*hansen^2  # Delta method, function is cX then var is xc^2.
survO.release.var=surv2.release.var*hansen^2  # Delta method, function is cX then var is xc^2.
# Beta distribution parameters.
alpha.sO=((survO^2)*(1-survO)/survO.var)-survO
beta.sO=((survO*((1-survO)^2))/survO.var)-(1-survO)
alpha.sOr=((survO.release^2)*(1-survO.release)/survO.release.var)-survO.release
beta.sOr=((survO.release*((1-survO.release)^2))/survO.release.var)-(1-survO.release)

# Recruitment = R (from lamb:ewe ratios).
R= x[6] # value from .csv file
# Recruitment variance.
Rvar= x[7] # value from .csv file
# Beta distribution parameters.
alpha.R=((R^2)*(1-R)/Rvar)-R
beta.R=((R*((1-R)^2))/Rvar)-(1-R)

# Sex-ratio at recruitment.
c=0.5
# Sex-ratio variance. From DeVore, R.M., M.J. Butler, M.C. Wallace, and S.G. Liley. Population dynamics model to inform harvest management of a small elk herd in central New Mexico.  J. Wildlife. Manag.  9:531-544, (2018).
cvar=0.01

# ------------------Code for correlated vital rates-----------------------------------
# See Morris and Doak (2002:282-287). Morris WF & Doak DF. Quantitative conservation biology: theory and practice of population viability analysis (Sinauer Associates, Sunderland, MA, 2002).
# Make vectors to hold vital rates.
vrmeans=c(surv1,surv2,survO,R)
vrvars=c(surv1.var,surv2.var,survO.var,Rvar)
vrmeans.release=c(surv1.release,surv2.release,survO.release)
vrvars.release=c(surv1.release.var,surv2.release.var,survO.release.var)

# corrmx is the correlation matrix where vr.corr is the assumed correlation among the vital rates. The corrmx can be modified such that multiple correlation values are provided if needed.
corrmx=matrix(c(1,vr.cor,vr.cor,vr.cor,vr.cor,1,vr.cor,vr.cor,vr.cor,vr.cor,1,vr.cor,vr.cor,vr.cor,vr.cor,1),4,4)
corrmx.release=matrix(c(1,vr.cor,vr.cor,vr.cor,1,vr.cor,vr.cor,vr.cor,1),3,3)
# W is two matrices, one of the right eigenvectors (W) and one of the eigenvalues (D) from the corrmx matrix.
W=eigen(corrmx,symmetric=F)
W.release=eigen(corrmx.release,symmetric=F)
# C12 is known as the "square-root of corrmx" which is calculated as W * D^0.5 * W' using matrix multiplication. See Morris and Doak (2002:282-287).
C12=W$vectors%*%(sqrt(abs(diag(W$values))))%*%t(W$vectors)
C12.release=W.release$vectors%*%(sqrt(abs(diag(W.release$values))))%*%t(W.release$vectors)

# Make correlated normal random variables to use in generating correlated beta-random vital rates and store them in corrnorms.
corrnorms=array(NA,c(length(vrmeans),years,iter))
for (i in 1:years){
  for (j in 1:iter){
    corrnorms[,i,j]=t(C12%*%rnorm(length(vrmeans),0,1))
  }
}

corrnorms.release=array(NA,c(length(vrmeans.release),years,iter))
for (i in 1:years){
  for (j in 1:iter){
    corrnorms.release[,i,j]=t(C12.release%*%rnorm(length(vrmeans.release),0,1))
  }
}

# Select random-correlated survival and recruitment values.  Uses the betaval function which was adapted to R from MATLAB code in Morris and Doak (2002:277-278) which is based on the 'incomplete beta function' which allows for correlated vital rates.
# surv1r
surv1r=matrix(NA,iter,years)
for (i in 1:years){
  for (j in 1:iter){
    surv1r[j,i]=betaval(vrmeans[1],vrvars[1]^0.5,pnorm(corrnorms[1,i,j],0,1))
  }
}
#hist(surv1r)

# surv1r.release
surv1r.release=matrix(NA,iter,years)
for (i in 1:years){
  for (j in 1:iter){
    surv1r.release[j,i]=betaval(vrmeans.release[1],vrvars.release[1]^0.5,pnorm(corrnorms.release[1,i,j],0,1))
  }
}
#hist(surv1r.release)

# surv2r
surv2r=array(NA,c(iter,(Stage-2),years))
for (i in 1:years){
  for (j in 1:iter){
    surv2r[j,,i]=rep(betaval(vrmeans[2],vrvars[2]^0.5,pnorm(corrnorms[2,i,j],0,1)),Stage-2)
  }
}

#hist(surv2r)

# surv2r.release
surv2r.release=array(NA,c(iter,(Stage-2),years))
for (i in 1:years){
  for (j in 1:iter){
    surv2r.release[j,,i]=rep(betaval(vrmeans.release[2],vrvars.release[2]^0.5,pnorm(corrnorms.release[2,i,j],0,1)),Stage-2)
  }
}
#hist(surv2r.release)

# survOr
survOr=matrix(NA,iter,years)
for (i in 1:years){
  for (j in 1:iter){
    survOr[j,i]=betaval(vrmeans[3],vrvars[3]^0.5,pnorm(corrnorms[3,i,j],0,1))
  }
}

#hist(survOr)

# survOr.release
survOr.release=matrix(NA,iter,years)
for (i in 1:years){
  for (j in 1:iter){
    survOr.release[j,i]=betaval(vrmeans.release[3],vrvars.release[3]^0.5,pnorm(corrnorms.release[3,i,j],0,1))
  }
}
#hist(survOr.release)

# Rr
Rr=array(NA,c(iter,Stage,years))
for (i in 1:years){
  for (j in 1:iter){
    Rr[j,,i]=rep(betaval(vrmeans[4],vrvars[4]^0.5,pnorm(corrnorms[4,i,j],0,1)),Stage)
  }
}
#hist(Rr)

# cr
cr=replicate(years,rep(rnorm(iter,c,cvar),(Stage-1)))
hist(cr) # Plot distrubtion
cr=array(cr,c(iter,(Stage-1),years))
# Add a column of 1 to first stage cr for bias correction associated with lamb:ewe ratio denominator issue.
cr=abind(array(rep(1,iter*years),c(iter,1,years)),cr,along=2)

#cr[1,,1]
#-------------------------------------------------------------------------------------

# Deterministic demographic Leslie matrix.
d=cbind(rbind(c(R,replicate(Stage-2,R*c)),diag(c(surv1,replicate(Stage-2,surv2)))),rep(0,Stage))
# Consider yearlings are part of the lamb:ewe ratio as ewes.
d[1,Stage]=R*c
d[Stage,Stage]=survO

# Deterministic growth rate (lambda).
Lambda.deterministic=eigen(d)$values[1]
Lambda.deterministic

# Stable age distribution for the Leslie matrix.  Use this to determine number of individuals in each stage at start of simulation. 
Stable.Age.Dist=eigen(d)$vectors[,1]/sum(eigen(d)$vectors[,1])
sum(Stable.Age.Dist)
# Get the "Transplant.prob" from the "Stable.Age.Dist". The Transplant prob must have a length of stages-1. The first stage is lambs, which
# are excluded from transplants.

Q = Stable.Age.Dist[-1]
G = sum(Q)
Transplant.prob = Q/G
sum(Transplant.prob)

# Random Eviromental Variation Array.
dr=array(NA,c(Stage,Stage,iter,years))

# A for loop to fill the array with random values.
for (i in 1:iter){
  for (j in 1:years){
    d1=cbind(rbind(Rr[i,1:Stage-1,j]*cr[i,1:Stage-1,j],diag(c(surv1r[i,j],surv2r[i,,j]))),rep(0,Stage))
    d1[1,Stage]=Rr[i,Stage,j]*cr[i,Stage,j]
    d1[Stage,Stage]=survOr[i,j]
    d1
    dr[,,i,j]=d1
  }
}
#d
#dr
#dr[,,1,1]

# Elasticity Calculations

Recruit.elastic=matrix(NA,iter,years)
Surv.Adult.elastic=matrix(NA,iter,years)
Surv.Young.elastic=matrix(NA,iter,years)
Surv.Elder.elastic=matrix(NA,iter,years)


for (i in 1:iter){
  for (j in 1:years){
    Recruit.elastic[i,j]=sum(popbio::eigen.analysis(dr[,,i,j])$elasticities[1,1:Stage])
    Surv.Adult.elastic[i,j]=sum(diag(popbio::eigen.analysis(dr[,,i,j])$elasticities[3:(Stage),2:(Stage-1)]))
    Surv.Young.elastic[i,j]=popbio::eigen.analysis(dr[,,i,j])$elasticities[2,1]
    Surv.Elder.elastic[i,j]=popbio::eigen.analysis(dr[,,i,j])$elasticities[Stage,Stage]
    Surv.AdultElder.elastic = Surv.Adult.elastic + Surv.Elder.elastic #(adding them)
  }
}

# Random Environmental Variation Array for released animals...
dr.release=array(NA,c(Stage,Stage,iter,years))

# A for loop to fill the array for released animals with random values.
# Includes reduced survival and no reproduction in recently released animals.
for (i in 1:iter){
  for (j in 1:years){
    # Assume no recruitment coming from released animals after the first year released into the population.
    d1=cbind(rbind(rep(0,Stage-1)*cr[i,1:Stage-1,j],diag(c(surv1r.release[i,j],surv2r.release[i,,j]))),rep(0,Stage))
    d1[1,Stage]=0
    d1[Stage,Stage]=survOr.release[i,j]
    d1
    dr.release[,,i,j]=d1
  }
}
#d
#dr
#dr.release

# Allocate females in starting population to a stage, based on the stable-age distribution.
N.stage.start=array(replicate(iter,rmultinom(1,Start,Stable.Age.Dist)),c(1,Stage,iter))

# Empty array to hold expanded N.stage arrays for each year.
N.stage.years=array(NA,c(iter,Stage,years))

# Turn into N.stage.start into an array.
N.stage.start.array=array(apply((array(apply(N.stage.start,3,rep,Stage),c(Stage,Stage,iter))),3,t),c(Stage,Stage,iter))

# Create an array to store expanded N.stage arrays for each year.
N.stage.years.array=abind(array(N.stage.start.array,c(Stage,Stage,iter,1)),array(NA,c(Stage,Stage,iter,years)),along=4)

# The simulation happens here...
for (i in 1:years){
  # A blank array to hold transplanted animals.
  Transplants=array(0,c(Stage,Stage,iter))
  # If removing animals or no action:
  if (Transplant[i]<=0){
    for (j in 1:iter){
      # Randomly select animals to remove proportionally to the number in each stage.
      ages=rep(2:Stage,N.stage.years.array[1,2:Stage,j,i])
      take=abs(Transplant[i])
      if(length(ages)<abs(Transplant[i])) {take=length(ages)}
      if(length(ages)<2) {sample.ages=ages} else {sample.ages=sample(ages,take)}
      Transplants[,,j]=t(array(rep(c(0,summary(factor(sample.ages,levels=2:Stage)))*-1,Stage),c(Stage,Stage)))
    }
    # Apply binomial to select number survivors and recruits.
    N.stage.years.array[,,,(i+1)]=array(apply((array(apply((t(apply(array(rbinom(Stage*Stage*iter,(N.stage.years.array[,,,i]+Transplants),dr[,,,i]),c(Stage,Stage,iter)),3,rowSums))),1,rep,Stage),c(Stage,Stage,iter))),3,t),c(Stage,Stage,iter))
  }
  # If adding animals to the population:
  if (Transplant[i]>0){
    # Make array of proportions for each stage of the population transplanted.
    prob=array(Transplant.prob,c(1,Stage-1,iter))
    for (j in 1:iter){
      # Randomly add animals to the population based on presumed proportions (Transplant.prob) for each stage.
      Transplants[,,j]=t(array(rep(c(0,rmultinom(1,abs(Transplant[i]),prob[,,j])),Stage),c(Stage,Stage)))
    }
    # Apply binomial to select number survivors and recruits and then add in the number of transplants that survived the first year in their new population.
    N.stage.years.array[,,,(i+1)]=array(apply((array(apply((t(apply(array(rbinom(Stage*Stage*iter,(N.stage.years.array[,,,i]),dr[,,,i]),c(Stage,Stage,iter)),3,rowSums))),1,rep,Stage),c(Stage,Stage,iter))),3,t),c(Stage,Stage,iter))+array(apply((array(apply((t(apply(array(rbinom(Stage*Stage*iter,(Transplants),dr.release[,,,i]),c(Stage,Stage,iter)),3,rowSums))),1,rep,Stage),c(Stage,Stage,iter))),3,t),c(Stage,Stage,iter))
  }
}

#################
#### OUTPUTS ####
#################

# Make a matrix of population sizes for each iteration by year.
N.Total.matrix=apply(N.stage.years.array[1,,,],3,colSums)
#N.Total.matrix
N.Total.matrix=N.Total.matrix[,2:(years+1)]
#N.Total.matrix

#N.stage.years.array[1,1,,] # get total population size from here.

# The proportion of iterations per year in a given set of data (scenario) that fall below a value.
extinct=apply(N.Total.matrix==0,2,sum)/iter  # The proportion of iterations that have population mean fall to 0
qep = 5 # Can change 5 to another value here. If 5, then this represents the proportion of scenarios with mean falling to 5 or below. 
qextinct=apply(N.Total.matrix<=qep,2,sum)/iter  # Quasi-extinction.  

# Get mean abundance and CIs for each year.
Predicted.N=data.frame(LCL=apply(N.Total.matrix,2,quantile,(alpha/2)),Mean=apply(N.Total.matrix,2,mean),UCL=apply(N.Total.matrix,2,quantile,(1-alpha/2)))

# Elasticity Means and and CIs for each year.
Predicted.Recruit.elastic=data.frame(LCL=apply(Recruit.elastic,2,quantile,(alpha/2)),Mean=apply(Recruit.elastic,2,mean),UCL=apply(Recruit.elastic,2,quantile,(1-alpha/2)))
Predicted.Surv.Adult.elastic=data.frame(LCL=apply(Surv.Adult.elastic,2,quantile,(alpha/2)),Mean=apply(Surv.Adult.elastic,2,mean),UCL=apply(Surv.Adult.elastic,2,quantile,(1-alpha/2)))
Predicted.Surv.Young.elastic=data.frame(LCL=apply(Surv.Young.elastic,2,quantile,(alpha/2)),Mean=apply(Surv.Young.elastic,2,mean),UCL=apply(Surv.Young.elastic,2,quantile,(1-alpha/2)))
Predicted.Surv.Elder.elastic=data.frame(LCL=apply(Surv.Elder.elastic,2,quantile,(alpha/2)),Mean=apply(Surv.Elder.elastic,2,mean),UCL=apply(Surv.Elder.elastic,2,quantile,(1-alpha/2)))
# Adult and Elder Survival combined
Predicted.Surv.AdultElder.elastic=data.frame(LCL=apply(Surv.AdultElder.elastic,2,quantile,(alpha/2)),Mean=apply(Surv.AdultElder.elastic,2,mean),UCL=apply(Surv.AdultElder.elastic,2,quantile,(1-alpha/2)))

# A data frame to hold elasticity information 
elasticity.data=data.frame(ElasticityR=Predicted.Recruit.elastic,ElasticityS2young = Predicted.Surv.Young.elastic, ElasticityS2=Predicted.Surv.Adult.elastic,ElasticityS2old = Predicted.Surv.Elder.elastic,  ElasticityS2AllAdult = Predicted.Surv.AdultElder.elastic ) 
# head(elasticity.data) # 15 columns

# Plot mean abundance and CIs.
#plot(seq(0,years,1),c(Start,apply(N.Total.matrix,2,mean)),ylim=c(0,round(max(apply(N.Total.matrix[,1:years],2,quantile,(1-alpha/2))),-2)),xlim=c(0,years),type="l",las=1,lty=1,ylab="Abundance",xlab="=Year")
#points(seq(0,years,1),c(Start,apply(N.Total.matrix,2,mean)),pch=16)
#points(seq(1,years,1),c(apply(N.Total.matrix[,1:years],2,quantile,(alpha/2))),pch="_")
#points(seq(1,years,1),c(apply(N.Total.matrix[,1:years],2,quantile,(1-alpha/2))),pch="_")
#for (i in 1:years){
#  lines(c(i,i),c(quantile(N.Total.matrix[,i],(alpha/2)),quantile(N.Total.matrix[,i],(1-alpha/2))))
#}

# Code to get proportion of iterations that have predicted lambda < 1.0

lamtable  = exp(diff(log(t(N.Total.matrix))))  # this is the table of lambda
lamtable[is.na(lamtable)] <- 0
#lamtable

lamUnderB = c("NA",apply(lamtable < 1.0 ,1, sum)/iter)  #sum under 1
lamUnderB

# A data frame to hold extinction probabilities and count of predicted lambda < 1
extinct.data=data.frame(Extinct=extinct,Qextinct=qextinct,PDLMBunder1 = lamUnderB) #PDLMBunder1 is % of scenarios under 1

# Growth rates.
Predicted.lambda=data.frame(LCL=apply(exp(diff(log(t(N.Total.matrix)))),1,quantile,(alpha/2),na.rm=TRUE),Mean=apply(exp(diff(log(t(N.Total.matrix)))),1,mean,na.rm=TRUE),UCL=apply(exp(diff(log(t(N.Total.matrix)))),1,quantile,(1-alpha/2),na.rm=TRUE),n=iter-apply(is.na(exp(diff(log(t(N.Total.matrix))))),1,sum))


# Plot all the simulations.
#plot(seq(0,years,1),c(Start,N.Total.matrix[1,]),ylim=c(0,round(max(N.Total.matrix)+50,-2##)),xlim=c(0,years),type="l",las=1,lty=1,ylab="Abundance",xlab="Year")
#for (i in 2:iter){
#  lines(seq(0,years,1),c(Start,N.Total.matrix[i,]),lty=1,col=sample(colors(),1))
#}

#############  code below for exporting data #################

Predicted.lambda = rbind(c("NA","NA","NA","NA"), Predicted.lambda) # adding a row for output alignment

Lambda.deterministic2 = data.frame(LambaDT = c("NA",rep(Lambda.deterministic, each = years-1))) # get deterministic lambda

# Add the list of inputs

stuffin = data.frame (Variables = c("Abundance","surv1",	"surv1.release",	"surv1.var",	"surv1.release.var",	"surv2",	"surv2.release",	"surv2.var",	"surv2.release.var",	"survO",	"survO.release",	"survO.var",	"survO.release.var",	"R",	"Rvar"), Values = c(Start, surv1,	surv1.release,	surv1.var,	surv1.release.var,	surv2,	surv2.release,	surv2.var,	surv2.release.var,	survO,	survO.release,	survO.var,	survO.release.var,	R,	Rvar))

# Transpose to keep names and numbers.  First grab the names
n <- stuffin$Variables

# transpose all but the first column (name)
stuffin <- as.data.frame(t(stuffin[,-1]))
colnames(stuffin) <- n

stuffin$RunNum <- factor(row.names(stuffin))
stuffin3 = stuffin[rep(seq_len(nrow(stuffin)), each = years), ]

output = data.frame(c(stuffin3,Predicted.N,Predicted.lambda, Lambda.deterministic2, extinct.data,elasticity.data))

}

##################FUNCTION ENDS ################################################################


##########  RUNNING THE FUNCTION

runner = apply(indata, 1, butlerDBS)  #This code will run the simulations

runner2 = do.call(rbind, runner)  # do.call applies function to a list and rbind is rowbind

scenarionum = nrow(indata) # add the scenrio number
runner2$RunNum <- rep(1:scenarionum, each  = years)
runner2$YearNum <- rep.int(seq(1:years), nrow(indata))
head(runner2)

# export it 


write.csv(runner2,"CaprinaeSimulationExampleResults.csv", row.names = TRUE)

#Column headings in exported file are the following:

#Abundance - Starting abundance of adult females from input file
#surv1 - first stage survival (Stage 1 is 0.5 to 1.5 years old).  10% of surv2 (Jorgenson et al. 1997)
#surv1.release	- Same as surv2.release.  variation of surv1.release if stage 1 are included in the translocation (Code must be modified to do so).
#surv1.var- variation of surv1; equals variation of surv2.
#surv1.release.var	- Same as surv1.release.var.  Variation of surv1.release, if if stage 1 are included in the translocation. Modify code to do so.
#surv2 - second+ stage survival (Stage Adult, 1.5 to 12.5  years old).  From input file
#surv2.release	- second+ stage survival (Stage Adult, 1.5 to 12.5  years old) of released individuals.  From input file
#surv2.var - variation of surv2.	From input file
#surv2.release.var- variation of surv2.release.  From input file
#survO - old adult survival.  Calculated within code as surv2 * .43 (Hansen 1967)
#survO.release - old adult release survival. Calculated within code as as surv2.release * .43 (Hansen 1967)	
#survO.var - Variance in old adult survival; calculated within code as surv2.var*hansen^2 (Delta method, function is cX then var is xc^2)	
#survO.release.var - variance in old adult release survival; calculated within code as surv2.release.var*hansen^2  # Delta method, function is cX then var is xc^2.
#R - Recruitment.  From input file
#Rvar	- variation of recruitment. From input file
#RunNum	- A unique number given to each simulation.
#LCL	Mean	UCL	-  Lower confidence interval, mean value and upper confidence interval for abundance estimate of adult females
#LCL.1	Mean.1	UCL.1	- Lower confidence interval, mean value and upper confidence interval for lambda, population growth of adult females
#LambaDT	- value of deterministic lambda
#Extinct	- probability of population reaching 0 
#Qextinct	- probability of population reaching 5 adult females
#PDLMBunder1 - proportion of simulations whereby the predicted value for lambda was < 1.0	
#ElasticityR.LCL, ElasticityR.Mean, ElasticityR.UCL - Elasticity mean and CI's for recruitment
#ElasticityS2young.LCL ,EasticityS2young.Mean, ElasticityS2young.UCL - Elasticity mean and CI's for young survival
#ElasticityS2.LCL, ElasticityS2.Mean, ElasticityS2.UCL - Elasticity mean and CI's for adult survival
#ElasticityS2old.LCL,	ElasticityS2old.Mean, ElasticityS2old.UCL - Elasticity mean and CI's for old adult survival
#ElasticityS2AllAdult.LCL, ElasticityS2AllAdult.Mean, ElasticityS2AllAdult.UCL - Elasticity mean and CI's for all adults
#YearNum - The year number occurring within the simulation.
