# Supplementary material for: The abundance and persistence of Caprinae populations
Source: Sci Rep. 2022 Aug 15;12:13807. doi: 10.1038/s41598-022-17963-w (PMC9378773; doi:10.1038/s41598-022-17963-w)
Supplement: Supplementary file 2 — Supplementary Information 2. [file 41598_2022_17963_MOESM2_ESM.csv]

Abundance	surv2	surv2.release	surv2.var	surv2.release.var	R	Rvar
50	0.9	0.9	0.0127	0.0127	0.3	0.028
100	0.8	0.8	0.0127	0.0127	0.4	0.028
